# Supplementary material for: Male-biased recombination at chromosome ends in a songbird revealed by precisely mapping crossover positions
Source: G3 (Bethesda). 2024 Jul 10;14(9):jkae150. doi: 10.1093/g3journal/jkae150 (PMC11373659; doi:10.1093/g3journal/jkae150)
Supplement: jkae150_Supplementary_Data [file jkae150_supplementary_data.zip]

Archive with 2 entries (2 files):
- Supplementary_Figures_G3-2024-404836.docx
- Supplementary_Tables_G3-2024-404836.xlsx
