# Supplementary material for: Male-biased recombination at chromosome ends in a songbird revealed by precisely mapping crossover positions
Source: G3 (Bethesda). 2024 Jul 10;14(9):jkae150. doi: 10.1093/g3journal/jkae150 (PMC11373659; doi:10.1093/g3journal/jkae150)
Supplement: jkae150_Supplementary_Data [file jkae150_supplementary_data.zip › Supplementary_Tables_G3-2024-404836.xlsx]

## Sheet: Table S1
Table S1. Information about the great reed warbler samples used in this study.
Individual	Label	Generation	Sex	Father	Mother	Age when reproducing (year of reproduction) in pedigree	Year DNA (blood sample) was collected	Mean coverage (after deduplication)	Mean coverage (after repeat masking)
H7-38	Aarun_H7-38	F0	M	-	-	≥3 (1994)	1994	42.32	44.3987
H0-81	Aarun_H0-81	F0	F	-	-	3 (1994)	1994	44.68	52.3161
V9-73	Aarun_V9-73	F0	M	-	-	2 (1996)	1996	39.42	41.4713
H7-41	Aarun_H7-41	F0	F	-	-	≥6 (1996)	1998	34.23	37.3107
H3-00	Aarun_H3-00	F1	M	H7-38	H0-81	4 (1998)	1998	36.55	38.6638
H5-17	Aarun_H5-17	F1	F	V9-73	H7-41	2 (1998)	1998	39.63	44.4856
253	Aarun_253	F2	M	H3-00	H5-17	-	1998	36.67	39.3961
254	Aarun_254	F2	M	H3-00	H5-17	-	1998	32.43	35.6038
255	Aarun_255	F2	M	H3-00	H5-17	-	1998	32.76	34.1059
256	Aarun_256	F2	F	H3-00	H5-17	-	1998	44.55	47.0961
257	Aarun_257	F2	M	H3-00	H5-17	-	1998	37.52	40.6811
258	Aarun_258	F2	M	H3-00	H5-17	-	1998	35.53	38.2095

## Sheet: Table S2
Table S2. Order and orientation of scaffolds per chromosome in the great reed warbler. The scaffolds were aligned to the zebra finch and great tit genome assembly to determine chromosome assignment, and to the HiC assembly of a male and a female great reed warbler and the Eurasian reed warbler assembly to determine order and orientation. Green cells: Indicating scaffold Contig1 that was split bas…
Scaffold	Start	Size (bp)	Chr	Final Order	Final Orienta-tion	Zebra finch Chr	Great tit Chr	HiC male Chr	HiC male Order	HiC male Orient.	HiC female Chr	HiC female Order	HiC female Orient.	Eurasian reed warbler Order	Eurasian reed warbler Orient.	Comment
Contig4	1	47373794	1	1	+	1	1	1	1	+	1	1	+	1	+	Contig97 and Contig108: order and orientation follow male; order supported by synteny to reed warbler.
Contig28	1	34432312		2	-	1	1	1	2	-	1	2	-	2	-
Contig180	1	21448883		3	-	1	1	1	3	-	1	3	-	3	-
Contig380	1	1340166		4	+	1	1	1	4	+	1	4	-	4	+
Contig97	1	4239502		5	+	1	1	1	5	+	1	6	-	5	-
Contig108	1	10741888		6	-	1	1	1	6	-	1	5	+	6	-
Contig194	1	320130	1A	1	-	RR…	KQ…	1A	1	-	1A	1	-	1	+	Contig145: Not present in the alignment to female. Contig153 and Contig316: Complex alignment to female.
Contig145	1	361799		2	-	RR…	1A	1A	2	-	NA			2	-
Contig20	1	47072832		3	+	1A	1A	1A	3	+	1A	2	+	3	+
Contig153	1	14951016		4	-	1A	1A	1A	4	-	1A	3	+	5	+
Contig316	1	3116349		5	-	1A	1A	1A	5	-	1A	(4)	+	4	-
Contig278	1	2807041		6	-	1A	1A	1A	6	-	1A	5	-	6	+
Contig181	1	7065880		7	+	1A	1A	1A	7	+	1A	6	+	7	+
Contig85	1	690361	2	1	+	2	2	2	1	+	2	1	+	1	-	Contig1: Split into three parts according to the synteny analysis. This resolves their order and orientation. Contig556: Wrong order in male, nested within Contig1 in female. Orientation follow female (also supported by recombination analysis in present study). Contig482: orientation follows female, which is also supported by recombination analysis in this study. Contig213: Orientation according …
Contig0	1	53608514		2	-	2	2	2	2	-	2	2	-	2	-
Contig1_p3	7065881	8810289		3	-	2	2	2	3	-	2	3	-	3	-
Contig1_p1	1	75274016		4	-	2	2	2	4	-	2	4	-	4	-
Contig556	1	507035		5	+	2	2	2	7	-	2	(5)	+	7	-
Contig1_p2	3336770	4228115		6	-	2	2	2	6	-	2	6	-	6	+
Contig88	1	20404163		7	-	2	2	2	5	-	2	7	-	5	+
Contig139	1	3336769		8	+	2	2	2	8	+	2	8	+	8	+
Contig482	1	102028		9	-	NA	2	2	9	+	2	9	-	10	+
Contig213	1	496001		10	-	NA	2	2	10	-	2	10	+	9	-
Contig3_split_40066141_split_5670000	1	73284383	3	1	-	3	3	3	1	-	3	1	-	5	+	Contig65: Orientation follows male, which shows less complexity compared to female. Contig179: Orientation according to reed warbler (also supported by recombination analysis in present study).
Contig78	1	21191566		2	+	3	3	3	2	+	3	2	+	4	-
Contig491	1	1739356		3	-	3	3	3	3	-	3	3	-	2	+
Contig215	1	6082908		4	+	3	3	3	4	+	3	4	+	3	-
Contig60	1	12097431		5	+	3	3	3	5	+	3	5	+	1	-
Contig65	1	1069326		6	+	3	KQ…	3	6	+	3	6	-	6	+
Contig179	1	506114		7	+	3	KQ…	3	7	-	3	7	-	7	+
Contig37	1	2722279	4	1	+	4	4	4	1	+	4	1	-	1	+	Contig37 and Contig9: Order and orientation follow male; also supported by synteny to reed warbler. Contig8 and Contig243: Order and orientation follow male; partly supported by synteny to reed warbler.
Contig3	1	36158000		2	+	4	4	4	2	+	4	2	+	3	-
Contig68	1	5300963		3	+	4	4	4	3	+	4	3	+	2	-
Contig9	1	21095116		4	+	4	4	4	4	+	4	4	-	4	+
Contig236	1	1968023		5	+	4	4	4	5	+	4	5	+	5	-
Contig8	1	2761637		6	+	4	4	4	6	+	4	7	+	6	+
Contig243	1	1602724		7	-	4	4	4	7	-	4	6	-	9	-
Contig104	1	2058383		8	-	4	KQ…	4	8	-	4	8	-	7	-
Contig53	1	2120522		9	-	4	KQ…	4	9	-	4	9	-	8	-
Contig169	1	10585983	4A	1	+	4A	4A	4A	1	+	4A	1	+	1	+
Contig309	1	1264527	5	1	+	5	5	5	1	+	5	1	+	1	+	Contig29: Order follows female, which is less complex than male.
Contig50	1	51385636		2	+	5	5	5	2	+	5	2	+	2	+
Contig190	1	4559584		3	-	5	5	5	3	-	5	3	-	3	-
Contig29	1	3615000		4	+	5	5	5	(4)	+	5	4	+	5	+
Contig209	1	3062100		5	-	5	5	5	5	-	5	5	-	4	-
Contig27	1	33777252	6	1	+	6	6	6	1	+	6	1	+	1	+	Contig4510 and Contig171: Order and orientation follow male. Contig4510 is very short and nested within Contig171 in reed warbler.
Contig4510	1	34988		2	+	6	JR…	6	2	+	6	3	-	3	-
Contig171	1	3186006		3	-	6	6	6	3	-	6	2	+	2	+
Contig197	1	1403378	7	1	+	7	7	7	1	+	7	1	-	1	+	Contig197: Orientation follows male, which is also supported by reed warbler.
Contig84	1	34833457		2	-	7	7	7	2	-	7	2	-	2	-
Contig3_split_36158000	1	3908141		3	+	7	7	7	3	+	7	3	+	3	-
Contig373	1	1211517	8	1	-	8	8	8	1	-	8	1	-	1	-
Contig32	1	32022073		2	-	8	8	8	2	-	8	2	-	2	-
Contig101	1	17165662	9	1	-	9	9	9	1	+	9	1/2	NA	1	-	Contig101: Order and orientation follow reed warbler. Complex synteny patterns in male and female. Order and orientation supported by recombination analysis in this study.
Contig35	1	4237115		2	-	9	9	9	(2)	-	9	1/2	NA	2	-
Contig34	1	5832947		3	-	8	9	9	3	+	9	3	-	3	-
Contig257	1	392739	10	1	+	10	10	10	1	-	10	1	+	1	+	Contig257: Orientation follows female, which is also supported by reed warbler.
Contig115	1	1000764		2	-	10	10	10	2	-	10	2	-	2	-
Contig79	1	19763446		3	+	10	10	10	3	+	10	3	+	3	+
Contig135	1	1879063	11	1	+	11	11	11	1	+	11	1	NA	1	+	Contig135: Orientation follow male, which is supported by reed warbler (not resolved in female).
Contig18_split_1288467	1	20289101		2	-	11	11	11	2	-	11	2	-	2	-
Contig164	1	20325369	12	1	-	12	12	12	1	-	12	1	-	1	-
Contig331	1	1805912		2	+	12	12	12	2	+	12	2	+	2	-
Contig30	1	18772140	13	1	-	13	13	13	1	-	13	1	-	1	-
Contig100	1	17544375	14	1	-	14	14	14	1	-	14	1	-	1	-
Contig343	1	123829	15	1	+	RR…	NA	15	1	+	15	1	+	1	-
Contig87	1	14770900		2	-	15	15	15	2	-	15	2	-	2	-
Contig575	1	3424383	17	1	-	17	17	17	1	-	17	1	-	1	-	Contig185: Orientation follows reed warbler, which is supported by recombination analysis in this study.
Contig185	1	8406073		2	-	17	17	17	2	+	17	2	NA	2	-
Contig57	1	1823520	18	1	-	18	18	18	1	-	18	1	-	1	-	Contig67: Orientation follows female, which shows less complexity compared to male. Also supported by reed warbler.
Contig67	1	12116158		2	+	18	18	18	2	-	18	2	+	2	+
Contig86	1	11997283	19	1	+	19	19	19	1	+	19	1	+	1	-
Contig40	1	15673666	20	1	-	20	20	20	1	-	20	1	+	1	+
Contig173	1	1562411	21	1	-	21	21	21	1	+	21	1	+	1	-	Contig173: Orientation follows reed warbler, which is supported by recombination analysis in this study.
Contig21	1	7669508		2	-	21	21	21	2	-	21	2	-	2	-
Contig83	1	3429671	22	1	-	22	22	22	1	-	22	1	-	1	-	Contig176, 534, 378, 39_split: Uncertain scaffold ordering; suggested order not supported by recombination analysis (induces multiple recombination events). Chromosome excluded from the analyses.
Contig39_split_69700	1	1967543		2	-	22	22	22	2	-	22	2	-	4	+
Contig176	1	498447		3	+	22	KQ…	22	3	-	22	3	+	5	+
Contig534	1	978683		4	+	22	22	22	4	+	22	4	+	2	+
Contig378	1	107871		5	+	NA	18	22	5	+	22	5	+	3	-
Contig24	1	8109321	23	1	-	23	23	23	1	-	23	1	-	1	-
Contig46	1	5766630	24	1	+	24	24	24	1	+	24	1	+	1	+
Contig47	1	2507198		2	+	24	24	24	2	+	24	2	+	2	+
Contig29_split_3615000	1	573953	25	1	+	25	25LG2	25	1	+	25	1	-	1	+	Contig29_split_3615000: Orientation follows male, which is also supported in reed warbler and recombination analysis in this study.
Contig33	1	1785071		2	-	25	25LG1	25	2	-	25	2	-	2	+
Contig77	1	2031233	26	1	+	26	26	26	1	+	26	1	-	1	+	Contig59: Orientation follows reed warbler, and is supported by recombination analysis in this study.
Contig59	1	5293066		2	-	26	26	26	2	+	26	2	+	2	-
Contig6081	1	580029	27	1	+	27	27	27	(1)	+	27	1	+	1	-	Contig3_split_40066141: Order and orientation follow female, which shows less complexity compared to male.
Contig3_split_40066141	1	5670000		2	-	27	27	27	2	+	27	2	-	2	-
Contig66	1	1181588	28	1	-	28	28	25,28	2	-	28	2	-	SU…	-	The HiC male scaffold maps to both Chr25 and Chr28. Contig127 and Contig260: Order according to reed warbler, which is supported by recombination analysis in this study.
Contig127	1	1562677		2	-	28	28	25,28	1	+	28	1	+	2	-
Contig260	1	3771978		3	+	28	28	25,28	3	-	28	3	+	3	+
Contig137	1	771931	29	1	-	29	LGE22	3/29	2	+	3/29	2	+	SU…	+	The HiC male and female scaffolds map to both chr 3 and 29. Contig144 and 137: Order reversed, which is supported by recombination analysis in this study. Contig532: Nested within Contig48 in HiC individuals. Order follows reed warbler.
Contig144	1	743681		2	-	29	KQ…	3/29	1	+	3/29	1	+	SU…	-
Contig532	1	109898		3	-	29	KQ…	3/29	(3)	NA	3/29	(3)	NA	3	+
Contig48	1	1775819		4	+	29	KQ…	3/29	4	+	3/29	4	+	4	+
Contig18	1	1288467	30	1	+	RR…	KQ…	10	+	-	30	1	+	SU…		Unreliable alignment. Chromosome too small for reliable recombination analysis. Chromosome excluded from the analyses.

## Sheet: Table S3
Table S3. Approximate location of centromere, and size of each arm, for each chromosome.
Chromosome	Approximate q arm length proportion from (Knief and Forstmeier, 2016)	Approximate centromere proportional location from nucleotidy diversity analysis	q arm length proportion	p arm length proportion	Chr size (Mb)	q arm size (Mb)	p arm size (Mb)
1	0.8	82-92%	0.87	0.13	119.577	104.032	15.545
1A	0.9	79-90%	0.845	0.155	75.695	63.9623	11.7327
2	0.5	96-98%	0.97	0.03	157.055	152.343	4.71164
3	0.6	81-91%	0.86	0.14	115.971	99.7351	16.236
4	0.9	82-92%	0.87	0.13	75.7876	65.9353	9.85239
4A	1	-	1	0	10.586	10.586	-
5	1	-	1	0	63.8868	63.8868	-
6	1	-	1	0	36.9982	36.9982	-
7	0.9	1	1	0	40.145	40.145	-
8	1	-	1	0	33.2336	33.2336	-
9	1	-	1	0	27.2357	27.2357	-
10	1	-	1	0	21.1569	21.1569	-
11	1	-	1	0	22.1682	22.1682	-
12	1	-	1	0	22.1313	22.1313	-
13	1	-	1	0	18.7721	18.7721	-
14	1	-	1	0	17.5444	17.5444	-
15	1	-	1	0	14.8947	14.8947	-
17	1	-	1	0	11.8305	11.8305	-
18	1	-	1	0	13.9397	13.9397	-
19	1	-	1	0	11.9973	11.9973	-
20	1	-	1	0	15.6737	15.6737	-
21	1	-	1	0	9.23192	9.23192	-
23	1	-	1	0	8.10932	8.10932	-
24	1	-	1	0	8.27383	8.27383	-
25	1	-	1	0	2.35902	2.35902	-
26	1	-	1	0	7.3243	7.3243	-
27	1	-	1	0	6.25003	6.25003	-
28	1	-	1	0	6.51624	6.51624	-
29	-	-	1	0	3.40133	3.40133	-
Z	0.6	14-83%	-	-	86.4	-	-

## Sheet: Table S4
Table S4. Number of crossovers (COs) of maternal and paternal origin in each offspring for each chromsomal arm.
Chromosome	Origin	q arm							p arm
		size (Mb)	offspring						size (Mb)	offspring
			253	254	255	256	257	258		253	254	255	256	257	258
1	Maternal	104.032	0	0	1	2	1	0	15.545	0	1	0	0	0	0
1	Paternal	104.032	0	1	1	2	0	0	15.545	1	1	0	1	1	0
1A	Maternal	63.9623	0	0	1	0	0	1	11.7327	1	1	0	1	1	1
1A	Paternal	63.9623	1	0	0	0	1	0	11.7327	0	1	0	1	0	0
2	Maternal	152.343	1	1	0	0	1	1	4.71164	1	1	1	1	1	0
2	Paternal	152.343	0	1	2	2	1	1	4.71164	1	0	0	1	1	0
3	Maternal	99.7351	1	1	0	1	1	2	16.236	0	0	0	0	0	1
3	Paternal	99.7351	0	0	1	1	1	0	16.236	1	0	0	0	1	0
4	Maternal	65.9353	0	0	1	1	1	1	9.85239	0	0	0	0	0	0
4	Paternal	65.9353	1	0	1	3	1	1	9.85239	0	0	0	0	0	0
4A	Maternal	10.586	0	1	1	1	1	0	-	-	-	-	-	-	-
4A	Paternal	10.586	1	0	1	1	1	1	-	-	-	-	-	-	-
5	Maternal	63.8868	0	1	1	0	1	0	-	-	-	-	-	-	-
5	Paternal	63.8868	1	0	0	0	0	1	-	-	-	-	-	-	-
6	Maternal	36.9982	2	0	1	0	0	1	-	-	-	-	-	-	-
6	Paternal	36.9982	0	1	1	2	0	1	-	-	-	-	-	-	-
7	Maternal	40.145	1	0	1	0	0	0	-	-	-	-	-	-	-
7	Paternal	40.145	0	1	1	1	0	0	-	-	-	-	-	-	-
8	Maternal	33.2336	1	0	1	0	0	1	-	-	-	-	-	-	-
8	Paternal	33.2336	0	0	0	0	1	1	-	-	-	-	-	-	-
9	Maternal	27.2357	1	1	0	1	1	0	-	-	-	-	-	-	-
9	Paternal	27.2357	0	1	0	1	0	1	-	-	-	-	-	-	-
10	Maternal	21.1569	1	1	0	0	1	0	-	-	-	-	-	-	-
10	Paternal	21.1569	1	1	1	1	0	0	-	-	-	-	-	-	-
11	Maternal	22.1682	0	0	1	0	1	1	-	-	-	-	-	-	-
11	Paternal	22.1682	0	0	0	1	1	0	-	-	-	-	-	-	-
12	Maternal	22.1313	0	1	0	1	1	1	-	-	-	-	-	-	-
12	Paternal	22.1313	1	0	0	1	1	1	-	-	-	-	-	-	-
13	Maternal	18.7721	1	1	1	0	1	1	-	-	-	-	-	-	-
13	Paternal	18.7721	0	0	0	1	1	0	-	-	-	-	-	-	-
14	Maternal	17.5444	1	1	1	0	0	1	-	-	-	-	-	-	-
14	Paternal	17.5444	1	0	1	1	0	0	-	-	-	-	-	-	-
15	Maternal	14.8947	0	2	2	1	1	0	-	-	-	-	-	-	-
15	Paternal	14.8947	1	1	1	1	0	1	-	-	-	-	-	-	-
17	Maternal	11.8305	0	0	0	1	0	0	-	-	-	-	-	-	-
17	Paternal	11.8305	1	0	1	1	1	0	-	-	-	-	-	-	-
18	Maternal	13.9397	1	1	0	1	0	1	-	-	-	-	-	-	-
18	Paternal	13.9397	1	1	1	0	1	1	-	-	-	-	-	-	-
19	Maternal	11.9973	1	1	0	1	1	1	-	-	-	-	-	-	-
19	Paternal	11.9973	1	1	0	1	1	1	-	-	-	-	-	-	-
20	Maternal	15.6737	0	0	0	0	0	1	-	-	-	-	-	-	-
20	Paternal	15.6737	0	1	0	0	1	0	-	-	-	-	-	-	-
21	Maternal	9.23192	1	1	1	1	0	1	-	-	-	-	-	-	-
21	Paternal	9.23192	1	0	1	0	1	0	-	-	-	-	-	-	-
23	Maternal	8.10932	1	1	0	1	1	1	-	-	-	-	-	-	-
23	Paternal	8.10932	1	1	1	0	1	1	-	-	-	-	-	-	-
24	Maternal	8.27383	0	1	1	0	0	0	-	-	-	-	-	-	-
24	Paternal	8.27383	0	1	0	1	0	1	-	-	-	-	-	-	-
25	Maternal	2.35902	0	0	0	1	1	0	-	-	-	-	-	-	-
25	Paternal	2.35902	1	0	1	1	0	0	-	-	-	-	-	-	-
26	Maternal	7.3243	1	0	0	1	1	1	-	-	-	-	-	-	-
26	Paternal	7.3243	0	0	0	1	1	1	-	-	-	-	-	-	-
27	Maternal	6.25003	1	0	1	0	0	0	-	-	-	-	-	-	-
27	Paternal	6.25003	1	0	0	0	1	1	-	-	-	-	-	-	-
28	Maternal	6.51624	0	0	1	0	0	1	-	-	-	-	-	-	-
28	Paternal	6.51624	0	0	0	1	0	1	-	-	-	-	-	-	-
29	Maternal	3.40133	0	0	0	1	0	0	-	-	-	-	-	-	-
29	Paternal	3.40133	0	0	0	0	1	0	-	-	-	-	-	-	-
		PAR							Non-recombining
		size (Mb)	253	254	255	256	257	258	size (Mb)	253	254	255	256	257	258
Z	Maternal	1.1	0	0	0	0	0	1	86.4	0	0	0	-	0	0
Z	Paternal	1.1	0	0	0	0	0	0	86.4	0	2	0	0	2	2

## Sheet: Table S5
Table S5. Chromosomal arm position of all 224 detected crossovers (COs) of maternal and paternal origin in each offspring.
Chromosomal arm	Origin	Offspring	CO position (bp)
chr1_q	Paternal	254	3231958
chr1_q	Paternal	255	5443516
chr1_q	Maternal	255	937649
chr1_q	Paternal	256	1674925
chr1_q	Paternal	256	30641720
chr1_q	Maternal	256	1492708
chr1_q	Maternal	256	36936350
chr1_q	Maternal	257	6160824
chr1_p	Paternal	253	2667739
chr1_p	Paternal	254	386681
chr1_p	Maternal	254	7388873
chr1_p	Paternal	256	1907171
chr1_p	Paternal	257	1446371
chr1A_q	Paternal	253	1511101
chr1A_q	Maternal	255	320641
chr1A_q	Paternal	257	1097384
chr1A_q	Maternal	258	1184941
chr1A_p	Maternal	253	2100295
chr1A_p	Paternal	254	127048
chr1A_p	Maternal	254	1253435
chr1A_p	Paternal	256	1694247
chr1A_p	Maternal	256	1408046
chr1A_p	Maternal	257	1315317
chr1A_p	Maternal	258	4231257
chr2_q	Maternal	253	1869351
chr2_q	Paternal	254	809878
chr2_q	Maternal	254	5983244
chr2_q	Paternal	255	661824
chr2_q	Paternal	255	145995011
chr2_q	Paternal	256	719135
chr2_q	Paternal	256	131667976
chr2_q	Paternal	257	4336986
chr2_q	Maternal	257	934458
chr2_q	Paternal	258	147858852
chr2_q	Maternal	258	1865217
chr2_p	Paternal	253	437654
chr2_p	Maternal	253	616694
chr2_p	Maternal	254	583210
chr2_p	Maternal	255	582822
chr2_p	Paternal	256	769616
chr2_p	Maternal	256	597840
chr2_p	Paternal	257	536002
chr2_p	Maternal	257	572340
chr3_q	Maternal	253	54359979
chr3_q	Maternal	254	1803550
chr3_q	Paternal	255	1072246
chr3_q	Paternal	256	1785228
chr3_q	Maternal	256	8710621
chr3_q	Paternal	257	672469
chr3_q	Maternal	257	7865968
chr3_q	Maternal	258	1655946
chr3_q	Maternal	258	37308386
chr3_p	Paternal	253	674620
chr3_p	Paternal	257	387205
chr3_p	Maternal	258	693840
chr4_q	Paternal	253	3485554
chr4_q	Paternal	255	1238792
chr4_q	Maternal	255	1528988
chr4_q	Paternal	256	506241
chr4_q	Paternal	256	663087
chr4_q	Paternal	256	876191
chr4_q	Maternal	256	50808898
chr4_q	Paternal	257	30275625
chr4_q	Maternal	257	2855005
chr4_q	Paternal	258	32501788
chr4_q	Maternal	258	2788100
chr4A_q	Paternal	253	3269918
chr4A_q	Maternal	254	3376972
chr4A_q	Paternal	255	754428
chr4A_q	Maternal	255	1913724
chr4A_q	Paternal	256	1844747
chr4A_q	Maternal	256	5700090
chr4A_q	Paternal	257	1079354
chr4A_q	Maternal	257	2026106
chr4A_q	Paternal	258	6847466
chr5_q	Paternal	253	2205806
chr5_q	Maternal	254	3241652
chr5_q	Maternal	255	2870072
chr5_q	Maternal	257	8380900
chr5_q	Paternal	258	3706520
chr6_q	Maternal	253	3109153
chr6_q	Maternal	253	26843362
chr6_q	Paternal	254	1433464
chr6_q	Paternal	255	2180567
chr6_q	Maternal	255	2905648
chr6_q	Paternal	256	972097
chr6_q	Paternal	256	11814094
chr6_q	Paternal	258	31954908
chr6_q	Maternal	258	3710791
chr7_q	Maternal	253	1837464
chr7_q	Paternal	254	3092678
chr7_q	Paternal	255	2334019
chr7_q	Maternal	255	1630746
chr7_q	Paternal	256	609342
chr8_q	Maternal	253	7928214
chr8_q	Maternal	255	2837289
chr8_q	Paternal	257	1840328
chr8_q	Paternal	258	1600266
chr8_q	Maternal	258	9506117
chr9_q	Maternal	253	3007160
chr9_q	Paternal	254	1771386
chr9_q	Maternal	254	1553832
chr9_q	Paternal	256	1566301
chr9_q	Maternal	256	2086580
chr9_q	Maternal	257	1953551
chr9_q	Paternal	258	1142174
chr10_q	Paternal	253	4914792
chr10_q	Maternal	253	1279031
chr10_q	Paternal	254	1619136
chr10_q	Maternal	254	5218770
chr10_q	Paternal	255	255962
chr10_q	Paternal	256	787550
chr10_q	Maternal	257	1770022
chr11_q	Maternal	255	1734851
chr11_q	Paternal	256	1102330
chr11_q	Paternal	257	583061
chr11_q	Maternal	257	3744048
chr11_q	Maternal	258	656618
chr12_q	Paternal	253	3384494
chr12_q	Maternal	254	6080022
chr12_q	Paternal	256	2263265
chr12_q	Maternal	256	1674094
chr12_q	Paternal	257	3041438
chr12_q	Maternal	257	3378510
chr12_q	Paternal	258	1444292
chr12_q	Maternal	258	3052302
chr13_q	Maternal	253	10640580
chr13_q	Maternal	254	10423116
chr13_q	Maternal	255	1891162
chr13_q	Paternal	256	1240902
chr13_q	Paternal	257	476974
chr13_q	Maternal	257	3400488
chr13_q	Maternal	258	3601436
chr14_q	Paternal	253	966334
chr14_q	Maternal	253	5225540
chr14_q	Maternal	254	3451181
chr14_q	Paternal	255	458922
chr14_q	Maternal	255	3790798
chr14_q	Paternal	256	660113
chr14_q	Maternal	258	6783089
chr15_q	Paternal	253	1147546
chr15_q	Paternal	254	2976701
chr15_q	Maternal	254	96915
chr15_q	Maternal	254	3151010
chr15_q	Paternal	255	871078
chr15_q	Maternal	255	86688
chr15_q	Maternal	255	2108502
chr15_q	Paternal	256	2700900
chr15_q	Maternal	256	98398
chr15_q	Maternal	257	2117922
chr15_q	Paternal	258	3643474
chr17_q	Paternal	253	1047104
chr17_q	Paternal	255	552791
chr17_q	Paternal	256	1724868
chr17_q	Maternal	256	4523069
chr17_q	Paternal	257	571426
chr18_q	Paternal	253	8943434
chr18_q	Maternal	253	1270144
chr18_q	Paternal	254	3718946
chr18_q	Maternal	254	4997759
chr18_q	Paternal	255	6770978
chr18_q	Maternal	256	6151494
chr18_q	Paternal	257	2687124
chr18_q	Paternal	258	2110319
chr18_q	Maternal	258	4360874
chr19_q	Paternal	253	1250028
chr19_q	Maternal	253	2409498
chr19_q	Paternal	254	6601078
chr19_q	Maternal	254	1471465
chr19_q	Paternal	256	2619742
chr19_q	Maternal	256	2015844
chr19_q	Paternal	257	2556448
chr19_q	Maternal	257	2971128
chr19_q	Paternal	258	5784088
chr19_q	Maternal	258	2082814
chr20_q	Paternal	254	1391558
chr20_q	Paternal	257	492832
chr20_q	Maternal	258	1361814
chr21_q	Paternal	253	760692
chr21_q	Maternal	253	2287191
chr21_q	Maternal	254	1213148
chr21_q	Paternal	255	929385
chr21_q	Maternal	255	2366819
chr21_q	Maternal	256	915322
chr21_q	Paternal	257	2099978
chr21_q	Maternal	258	3059096
chr23_q	Paternal	253	2512206
chr23_q	Maternal	253	641784
chr23_q	Paternal	254	835432
chr23_q	Maternal	254	2617295
chr23_q	Paternal	255	1093119
chr23_q	Maternal	256	1448690
chr23_q	Paternal	257	3123196
chr23_q	Maternal	257	1720813
chr23_q	Paternal	258	276252
chr23_q	Maternal	258	1020638
chr24_q	Paternal	254	2057834
chr24_q	Maternal	254	4596318
chr24_q	Maternal	255	3229748
chr24_q	Paternal	256	2326641
chr24_q	Paternal	258	3450229
chr25_q	Paternal	253	561226
chr25_q	Paternal	255	356921
chr25_q	Paternal	256	583724
chr25_q	Maternal	256	615125
chr25_q	Maternal	257	646573
chr26_q	Maternal	253	1596018
chr26_q	Paternal	256	2810206
chr26_q	Maternal	256	2847142
chr26_q	Paternal	257	1846524
chr26_q	Maternal	257	1976290
chr26_q	Paternal	258	1985254
chr26_q	Maternal	258	1988254
chr27_q	Paternal	253	595125
chr27_q	Maternal	253	665502
chr27_q	Maternal	255	705105
chr27_q	Paternal	257	595125
chr27_q	Paternal	258	624604
chr28_q	Maternal	255	1395854
chr28_q	Paternal	256	1801013
chr28_q	Paternal	258	438604
chr28_q	Maternal	258	2307418
chr29_q	Maternal	256	1004420
chr29_q	Paternal	257	1203501
